# Supplementary material for: Making a science out of preanalytics: An analytical method to determine optimal tissue fixation in real-time
Source: PLoS One. 2021 Oct 14;16(10):e0258495. doi: 10.1371/journal.pone.0258495 (PMC8516200; doi:10.1371/journal.pone.0258495)
Supplement: S1 Table — (XLSX) [file pone.0258495.s004.xlsx]

## Sheet: Sheet1
Tissue	Average Decay Constant (h)	Predicted Optimal Diffusion Time (h)
Adrenal Gland	1.75	1.94647
Appendix	1.69	1.85413
Artery	0.54	0.324878
Bladder	1.68	1.83883
Brain	2.56	3.27033
Breast	1.38	1.39257
Cardiac	2.09	2.4858
Cervix	1.36	1.36377
Colon	1.37	1.37815
Duodenum	2.02	2.37266
Esophagus	1.85	2.10235
Fat	3.69	5.29979
Gallbladder	0.8	0.617857
Ileum	1.46	1.50903
Jejunum	1.33	1.3208
Kidney	1.13	1.04221
Liver	3.23	4.45234
Lung	1.06	0.94821
Lymph Node	1.96	2.27652
Muscle	1.01	0.882289
Ovary	1.08	0.974868
Pancreas	1.13	1.04221
Prostate	1.27	1.23576
Rectum	1.19	1.12429
Ribcage	1.14	1.0558
Skin	2.6	3.33893
Spleen	3.36	4.68912
Stomach	1.16	1.08308
Testis	1.4	1.4215
Thyroid	1.4	1.4215
Tongue	1.9	2.18117
Tonsil	2.75	3.59855
Uterus	1.56	1.65728
